# Supplementary material for: Microbial Phosphorus Mobilization Strategies Across a Natural Nutrient Limitation Gradient and Evidence for Linkage With Iron Solubilization Traits
Source: Front Microbiol. 2021 Jun 23;12:572212. doi: 10.3389/fmicb.2021.572212 (PMC8261140; doi:10.3389/fmicb.2021.572212)
Supplement: Supplementary file 3 [file Table_2.xls]

## Sheet: IsolatesClusterRelativeAbundanc
	isolate	OTU	pid2OTU	Terrace	relativeabundance	Location
1	isolatecluster_1;109	T45471;barcodelabel=T4/1	100	T4	0.0739796	T1_(0-18cm)
2	isolatecluster_1;109	T576211;barcodelabel=T5/1	100	T5	0.00204025	T2_(0-5cm)
3	isolatecluster_1;109	T5114484;barcodelabel=T5/1	100	T5	0.00340041	T2_(0-5cm)
4	isolatecluster_1;109	T5125681;barcodelabel=T5/1	100	T5	0.00476058	T2_(0-5cm)
5	isolatecluster_1;109	T5317288;barcodelabel=T5/1	100	T5	0.00272033	T2_(0-5cm)
6	isolatecluster_1;109	T5373167;barcodelabel=T5/1	100	T5	0.00272033	T2_(0-5cm)
7	isolatecluster_1;109	T5427327;barcodelabel=T5/1	100	T5	0.00136016	T2_(0-5cm)
8	isolatecluster_1;109	T5664486;barcodelabel=T5/1	100	T5	0.00136016	T2_(0-5cm)
9	isolatecluster_1;109	T630799;barcodelabel=T6/1	100	T6	0.00140536	T2_(0-5cm)
10	isolatecluster_1;109	T636730;barcodelabel=T6/1	100	T6	0.000702681	T2_(0-5cm)
11	isolatecluster_1;109	T675286;barcodelabel=T6/1	100	T6	0.00140536	T2_(0-5cm)
12	isolatecluster_1;109	T678499;barcodelabel=T6/1	100	T6	0.00245939	T2_(0-5cm)
13	isolatecluster_1;109	T6349027;barcodelabel=T6/1	100	T6	0.000702681	T2_(0-5cm)
14	isolatecluster_1;109	T6586288;barcodelabel=T6/1	100	T6	0.00105402	T2_(0-5cm)
15	isolatecluster_1;109	T74752;barcodelabel=T7/1	100	T7	0.00260005	T2_(0-5cm)
16	isolatecluster_1;109	T719979;barcodelabel=T7/1	100	T7	0.00520011	T2_(0-5cm)
17	isolatecluster_1;109	T7187504;barcodelabel=T7/1	100	T7	0.00260005	T2_(0-5cm)
18	isolatecluster_1;109	T7393141;barcodelabel=T7/1	100	T7	0.00130003	T2_(0-5cm)
19	isolatecluster_1;109	T7734623;barcodelabel=T7/1	100	T7	0.00130003	T2_(0-5cm)
20	isolatecluster_1;109	T831285;barcodelabel=T8/1	100	T8	0.00252251	T2_(0-5cm)
21	isolatecluster_1;109	T866728;barcodelabel=T8/1	100	T8	0.00630628	T2_(0-5cm)
22	isolatecluster_1;109	T8136386;barcodelabel=T8/1	100	T8	0.00378377	T2_(0-5cm)
23	isolatecluster_1;109	T8285013;barcodelabel=T8/1	100	T8	0.00252251	T2_(0-5cm)
24	isolatecluster_1;109	T8409374;barcodelabel=T8/1	100	T8	0.00252251	T2_(0-5cm)
25	isolatecluster_1;109	T9121;barcodelabel=T9/1	100	T9	1.34956	T3_(0-13.5cm)
26	isolatecluster_1;109	T911961;barcodelabel=T9/1	100	T9	0.0122687	T3_(0-13.5cm)
27	isolatecluster_1;109	T914627;barcodelabel=T9/1	100	T9	0.00245375	T3_(0-13.5cm)
28	isolatecluster_1;109	T927857;barcodelabel=T9/1	100	T9	0.00613437	T3_(0-13.5cm)
29	isolatecluster_1;109	T9110553;barcodelabel=T9/1	100	T9	0.00490749	T3_(0-13.5cm)
30	isolatecluster_1;109	T9373786;barcodelabel=T9/1	100	T9	0.00245375	T3_(0-13.5cm)
31	isolatecluster_1;109	T10431;barcodelabel=T10/1	100	T10	1.76052	T3_(0-13.5cm)
32	isolatecluster_1;109	T1016635;barcodelabel=T10/1	100	T10	0.00372007	T3_(0-13.5cm)
33	isolatecluster_1;109	T1087769;barcodelabel=T10/1	100	T10	0.00186003	T3_(0-13.5cm)
34	isolatecluster_1;109	T10138728;barcodelabel=T10/1	100	T10	0.00186003	T3_(0-13.5cm)
35	isolatecluster_1;109	T10250472;barcodelabel=T10/1	100	T10	0.00186003	T3_(0-13.5cm)
36	isolatecluster_1;109	T10302008;barcodelabel=T10/1	100	T10	0.00465008	T3_(0-13.5cm)
37	isolatecluster_1;109	T111565;barcodelabel=T11/1	100	T11	0.0202443	T3_(13.5-22.5cm)
38	isolatecluster_1;109	T1134123;barcodelabel=T11/1	100	T11	0.00809771	T3_(13.5-22.5cm)
39	isolatecluster_1;109	T1136743;barcodelabel=T11/1	100	T11	0.0188947	T3_(13.5-22.5cm)
40	isolatecluster_1;109	T1144648;barcodelabel=T11/1	100	T11	0.00404886	T3_(13.5-22.5cm)
41	isolatecluster_1;109	T1146794;barcodelabel=T11/1	100	T11	0.00539847	T3_(13.5-22.5cm)
42	isolatecluster_1;109	T11111109;barcodelabel=T11/1	100	T11	0.0134962	T3_(13.5-22.5cm)
43	isolatecluster_1;109	T11168520;barcodelabel=T11/1	100	T11	0.00674809	T3_(13.5-22.5cm)
44	isolatecluster_1;109	T11278381;barcodelabel=T11/1	100	T11	0.00404886	T3_(13.5-22.5cm)
45	isolatecluster_1;109	T11351157;barcodelabel=T11/1	100	T11	0.00404886	T3_(13.5-22.5cm)
46	isolatecluster_1;109	T11509982;barcodelabel=T11/1	100	T11	0.00269924	T3_(13.5-22.5cm)
47	isolatecluster_1;109	T123252;barcodelabel=T12/1	100	T12	0.0047952	T3_(13.5-22.5cm)
48	isolatecluster_1;109	T1235129;barcodelabel=T12/1	100	T12	0.0047952	T3_(13.5-22.5cm)
49	isolatecluster_1;109	T1241179;barcodelabel=T12/1	100	T12	0.00383616	T3_(13.5-22.5cm)
50	isolatecluster_1;109	T1246281;barcodelabel=T12/1	100	T12	0.00575424	T3_(13.5-22.5cm)
51	isolatecluster_1;109	T12108818;barcodelabel=T12/1	100	T12	0.00191808	T3_(13.5-22.5cm)
52	isolatecluster_1;109	T12124616;barcodelabel=T12/1	100	T12	0.00575424	T3_(13.5-22.5cm)
53	isolatecluster_1;109	T12151795;barcodelabel=T12/1	100	T12	0.0047952	T3_(13.5-22.5cm)
54	isolatecluster_1;109	T142928;barcodelabel=T14/1	100	T14	0.123786	T3_(0-13.5cm)
55	isolatecluster_1;109	T1485040;barcodelabel=T14/1	100	T14	0.00235782	T3_(0-13.5cm)
56	isolatecluster_1;109	T155908;barcodelabel=T15/1	100	T15	0.00213283	T3_(13.5-22.5cm)
57	isolatecluster_1;109	T15252606;barcodelabel=T15/1	100	T15	0.00426567	T3_(13.5-22.5cm)
58	isolatecluster_1;109	T15611327;barcodelabel=T15/1	100	T15	0.00213283	T3_(13.5-22.5cm)
59	isolatecluster_1;109	T16174;barcodelabel=T16/1	100	T16	4.19318	T3_(13.5-22.5cm)
60	isolatecluster_1;109	T169953;barcodelabel=T16/1	100	T16	0.0076129	T3_(13.5-22.5cm)
61	isolatecluster_1;109	T1624876;barcodelabel=T16/1	100	T16	0.0076129	T3_(13.5-22.5cm)
62	isolatecluster_1;109	T1640519;barcodelabel=T16/1	100	T16	0.00304516	T3_(13.5-22.5cm)
63	isolatecluster_1;109	T1650214;barcodelabel=T16/1	100	T16	0.0213161	T3_(13.5-22.5cm)
64	isolatecluster_1;109	T1665195;barcodelabel=T16/1	100	T16	0.0106581	T3_(13.5-22.5cm)
65	isolatecluster_1;109	T16121567;barcodelabel=T16/1	100	T16	0.0167484	T3_(13.5-22.5cm)
66	isolatecluster_1;109	T16263365;barcodelabel=T16/1	100	T16	0.0076129	T3_(13.5-22.5cm)
67	isolatecluster_1;109	T16404032;barcodelabel=T16/1	100	T16	0.00304516	T3_(13.5-22.5cm)
68	isolatecluster_1;109	T1711523;barcodelabel=T17/1	100	T17	0.000805964	T3_(13.5-22.5cm)
69	isolatecluster_1;109	T1731749;barcodelabel=T17/1	100	T17	0.00120895	T3_(13.5-22.5cm)
70	isolatecluster_1;109	T17331124;barcodelabel=T17/1	100	T17	0.000805964	T3_(13.5-22.5cm)
71	isolatecluster_1;109	T17338994;barcodelabel=T17/1	100	T17	0.000805964	T3_(13.5-22.5cm)
72	isolatecluster_1;109	T17483088;barcodelabel=T17/1	100	T17	0.000805964	T3_(13.5-22.5cm)
73	isolatecluster_1;109	T181195;barcodelabel=T18/1	100	T18	0.842538	T3_(0-13.5cm)
74	isolatecluster_1;109	T183802;barcodelabel=T18/1	100	T18	0.00205874	T3_(0-13.5cm)
75	isolatecluster_1;109	T1879386;barcodelabel=T18/1	100	T18	0.00257342	T3_(0-13.5cm)
76	isolatecluster_1;109	T1880110;barcodelabel=T18/1	100	T18	0.00411747	T3_(0-13.5cm)
77	isolatecluster_1;109	T18140256;barcodelabel=T18/1	100	T18	0.00102937	T3_(0-13.5cm)
78	isolatecluster_1;109	T18168259;barcodelabel=T18/1	100	T18	0.00257342	T3_(0-13.5cm)
79	isolatecluster_1;109	T18200078;barcodelabel=T18/1	100	T18	0.00102937	T3_(0-13.5cm)
80	isolatecluster_1;109	T18273845;barcodelabel=T18/1	100	T18	0.00154405	T3_(0-13.5cm)
81	isolatecluster_1;109	T18411320;barcodelabel=T18/1	100	T18	0.00102937	T3_(0-13.5cm)
82	isolatecluster_1;109	T196284;barcodelabel=T19/1	100	T19	0.0106583	T3_(0-13.5cm)
83	isolatecluster_1;109	T1912003;barcodelabel=T19/1	100	T19	0.00532916	T3_(0-13.5cm)
84	isolatecluster_1;109	T1948739;barcodelabel=T19/1	100	T19	0.00888194	T3_(0-13.5cm)
85	isolatecluster_1;109	T1951802;barcodelabel=T19/1	100	T19	0.00888194	T3_(0-13.5cm)
86	isolatecluster_1;109	T1980382;barcodelabel=T19/1	100	T19	0.00532916	T3_(0-13.5cm)
87	isolatecluster_1;109	T19135541;barcodelabel=T19/1	100	T19	0.00710555	T3_(0-13.5cm)
88	isolatecluster_1;109	T19142469;barcodelabel=T19/1	100	T19	0.0142111	T3_(0-13.5cm)
89	isolatecluster_1;109	T19152050;barcodelabel=T19/1	100	T19	0.00888194	T3_(0-13.5cm)
90	isolatecluster_1;109	T19158532;barcodelabel=T19/1	100	T19	0.00355278	T3_(0-13.5cm)
91	isolatecluster_1;109	T19160724;barcodelabel=T19/1	100	T19	0.00355278	T3_(0-13.5cm)
92	isolatecluster_1;109	T19162235;barcodelabel=T19/1	100	T19	0.00888194	T3_(0-13.5cm)
93	isolatecluster_1;109	T19169528;barcodelabel=T19/1	100	T19	0.00532916	T3_(0-13.5cm)
94	isolatecluster_1;109	T19171069;barcodelabel=T19/1	100	T19	0.00888194	T3_(0-13.5cm)
95	isolatecluster_1;109	T19171870;barcodelabel=T19/1	100	T19	0.00888194	T3_(0-13.5cm)
96	isolatecluster_1;109	T19180166;barcodelabel=T19/1	100	T19	0.00355278	T3_(0-13.5cm)
97	isolatecluster_1;109	T19184192;barcodelabel=T19/1	100	T19	0.00532916	T3_(0-13.5cm)
98	isolatecluster_1;109	T19205215;barcodelabel=T19/1	100	T19	0.00710555	T3_(0-13.5cm)
99	isolatecluster_1;109	T19260170;barcodelabel=T19/1	100	T19	0.00355278	T3_(0-13.5cm)
100	isolatecluster_1;109	T19269977;barcodelabel=T19/1	100	T19	0.00355278	T3_(0-13.5cm)
101	isolatecluster_1;109	T19355034;barcodelabel=T19/1	100	T19	0.00355278	T3_(0-13.5cm)
102	isolatecluster_1;109	T19384710;barcodelabel=T19/1	100	T19	0.00710555	T3_(0-13.5cm)
103	isolatecluster_1;109	T19427002;barcodelabel=T19/1	100	T19	0.00355278	T3_(0-13.5cm)
104	isolatecluster_1;109	T19446626;barcodelabel=T19/1	100	T19	0.00355278	T3_(0-13.5cm)
105	isolatecluster_1;109	T19473190;barcodelabel=T19/1	100	T19	0.00355278	T3_(0-13.5cm)
106	isolatecluster_1;109	T20215;barcodelabel=T20/1	100	T20	2.34383	T3_(13.5-22.5cm)
107	isolatecluster_1;109	T203019;barcodelabel=T20/1	100	T20	0.0023723	T3_(13.5-22.5cm)
108	isolatecluster_1;109	T205236;barcodelabel=T20/1	100	T20	0.00379568	T3_(13.5-22.5cm)
109	isolatecluster_1;109	T206425;barcodelabel=T20/1	100	T20	0.00759136	T3_(13.5-22.5cm)
110	isolatecluster_1;109	T208148;barcodelabel=T20/1	100	T20	0.00142338	T3_(13.5-22.5cm)
111	isolatecluster_1;109	T209502;barcodelabel=T20/1	100	T20	0.00616798	T3_(13.5-22.5cm)
112	isolatecluster_1;109	T2017175;barcodelabel=T20/1	100	T20	0.00379568	T3_(13.5-22.5cm)
113	isolatecluster_1;109	T2017404;barcodelabel=T20/1	100	T20	0.00379568	T3_(13.5-22.5cm)
114	isolatecluster_1;109	T2019029;barcodelabel=T20/1	100	T20	0.00521906	T3_(13.5-22.5cm)
115	isolatecluster_1;109	T2020562;barcodelabel=T20/1	100	T20	0.00142338	T3_(13.5-22.5cm)
116	isolatecluster_1;109	T2020897;barcodelabel=T20/1	100	T20	0.0071169	T3_(13.5-22.5cm)
117	isolatecluster_1;109	T2021766;barcodelabel=T20/1	100	T20	0.00427014	T3_(13.5-22.5cm)
118	isolatecluster_1;109	T2022252;barcodelabel=T20/1	100	T20	0.00142338	T3_(13.5-22.5cm)
119	isolatecluster_1;109	T2022717;barcodelabel=T20/1	100	T20	0.00332122	T3_(13.5-22.5cm)
120	isolatecluster_1;109	T2028542;barcodelabel=T20/1	100	T20	0.0151827	T3_(13.5-22.5cm)
121	isolatecluster_1;109	T2029027;barcodelabel=T20/1	100	T20	0.00379568	T3_(13.5-22.5cm)
122	isolatecluster_1;109	T2033309;barcodelabel=T20/1	100	T20	0.00332122	T3_(13.5-22.5cm)
123	isolatecluster_1;109	T2039761;barcodelabel=T20/1	100	T20	0.00427014	T3_(13.5-22.5cm)
124	isolatecluster_1;109	T2043357;barcodelabel=T20/1	100	T20	0.00379568	T3_(13.5-22.5cm)
125	isolatecluster_1;109	T2044388;barcodelabel=T20/1	100	T20	0.00284676	T3_(13.5-22.5cm)
126	isolatecluster_1;109	T2049184;barcodelabel=T20/1	100	T20	0.011387	T3_(13.5-22.5cm)
127	isolatecluster_1;109	T2049820;barcodelabel=T20/1	100	T20	0.00427014	T3_(13.5-22.5cm)
128	isolatecluster_1;109	T2052358;barcodelabel=T20/1	100	T20	0.00806582	T3_(13.5-22.5cm)
129	isolatecluster_1;109	T2053833;barcodelabel=T20/1	100	T20	0.00569352	T3_(13.5-22.5cm)
130	isolatecluster_1;109	T2113234;barcodelabel=T21/1	100	T21	0.0104595	T3_(13.5-22.5cm)
131	isolatecluster_1;109	T2563553;barcodelabel=T25/1	100	T25	0.00538687	T3_(13.5-22.5cm)
132	isolatecluster_2;84	T117758;barcodelabel=T1/1	100	T1	0.00375379	T1_(0-18cm)
133	isolatecluster_2;84	T1141545;barcodelabel=T1/1	100	T1	0.00187689	T1_(0-18cm)
134	isolatecluster_2;84	T232596;barcodelabel=T2/1	100	T2	0.00153371	T1_(0-18cm)
135	isolatecluster_2;84	T251247;barcodelabel=T2/1	100	T2	0.00230056	T1_(0-18cm)
136	isolatecluster_2;84	T275355;barcodelabel=T2/1	100	T2	0.00153371	T1_(0-18cm)
137	isolatecluster_2;84	T2104855;barcodelabel=T2/1	100	T2	0.00153371	T1_(0-18cm)
138	isolatecluster_2;84	T2217274;barcodelabel=T2/1	100	T2	0.00153371	T1_(0-18cm)
139	isolatecluster_2;84	T2249587;barcodelabel=T2/1	100	T2	0.00153371	T1_(0-18cm)
140	isolatecluster_2;84	T2306052;barcodelabel=T2/1	100	T2	0.00153371	T1_(0-18cm)
141	isolatecluster_2;84	T2329409;barcodelabel=T2/1	100	T2	0.00153371	T1_(0-18cm)
142	isolatecluster_2;84	T2405809;barcodelabel=T2/1	100	T2	0.00153371	T1_(0-18cm)
143	isolatecluster_2;84	T2604034;barcodelabel=T2/1	100	T2	0.00153371	T1_(0-18cm)
144	isolatecluster_2;84	T32912;barcodelabel=T3/1	100	T3	0.244999	T1_(0-18cm)
145	isolatecluster_2;84	T33904;barcodelabel=T3/1	100	T3	0.32182	T1_(0-18cm)
146	isolatecluster_2;84	T351577;barcodelabel=T3/1	100	T3	0.00415252	T1_(0-18cm)
147	isolatecluster_2;84	T42657;barcodelabel=T4/1	100	T4	0.0579183	T1_(0-18cm)
148	isolatecluster_2;84	T42828;barcodelabel=T4/1	100	T4	0.00146012	T1_(0-18cm)
149	isolatecluster_2;84	T43628;barcodelabel=T4/1	100	T4	0.0170348	T1_(0-18cm)
150	isolatecluster_2;84	T45124;barcodelabel=T4/1	100	T4	0.112916	T1_(0-18cm)
151	isolatecluster_2;84	T47357;barcodelabel=T4/1	100	T4	0.0408835	T1_(0-18cm)
152	isolatecluster_2;84	T411919;barcodelabel=T4/1	100	T4	0.0355297	T1_(0-18cm)
153	isolatecluster_2;84	T471514;barcodelabel=T4/1	100	T4	0.00194683	T1_(0-18cm)
154	isolatecluster_2;84	T4122081;barcodelabel=T4/1	100	T4	0.00438037	T1_(0-18cm)
155	isolatecluster_2;84	T4186281;barcodelabel=T4/1	100	T4	0.000973416	T1_(0-18cm)
156	isolatecluster_2;84	T4269754;barcodelabel=T4/1	100	T4	0.00146012	T1_(0-18cm)
157	isolatecluster_2;84	T4452805;barcodelabel=T4/1	100	T4	0.000973416	T1_(0-18cm)
158	isolatecluster_2;84	T4490582;barcodelabel=T4/1	100	T4	0.000973416	T1_(0-18cm)
159	isolatecluster_2;84	T51732;barcodelabel=T5/1	100	T5	0.74469	T2_(0-5cm)
160	isolatecluster_2;84	T56945;barcodelabel=T5/1	100	T5	0.00204025	T2_(0-5cm)
161	isolatecluster_2;84	T57055;barcodelabel=T5/1	100	T5	0.00204025	T2_(0-5cm)
162	isolatecluster_2;84	T58429;barcodelabel=T5/1	100	T5	0.00272033	T2_(0-5cm)
163	isolatecluster_2;84	T511287;barcodelabel=T5/1	100	T5	0.025163	T2_(0-5cm)
164	isolatecluster_2;84	T511961;barcodelabel=T5/1	100	T5	0.0435253	T2_(0-5cm)
165	isolatecluster_2;84	T512289;barcodelabel=T5/1	100	T5	0.0530464	T2_(0-5cm)
166	isolatecluster_2;84	T514870;barcodelabel=T5/1	100	T5	0.00408049	T2_(0-5cm)
167	isolatecluster_2;84	T516062;barcodelabel=T5/1	100	T5	0.0666481	T2_(0-5cm)
168	isolatecluster_2;84	T519440;barcodelabel=T5/1	100	T5	0.00612074	T2_(0-5cm)
169	isolatecluster_2;84	T162575;barcodelabel=T16/1	100	T16	0.018271	T3_(13.5-22.5cm)
170	isolatecluster_2;84	T1619388;barcodelabel=T16/1	100	T16	0.0837419	T3_(13.5-22.5cm)
171	isolatecluster_2;84	T16164265;barcodelabel=T16/1	100	T16	0.00304516	T3_(13.5-22.5cm)
172	isolatecluster_2;84	T16189922;barcodelabel=T16/1	100	T16	0.0076129	T3_(13.5-22.5cm)
173	isolatecluster_2;84	T16198629;barcodelabel=T16/1	100	T16	0.0076129	T3_(13.5-22.5cm)
174	isolatecluster_2;84	T16219239;barcodelabel=T16/1	100	T16	0.00304516	T3_(13.5-22.5cm)
175	isolatecluster_2;84	T16243251;barcodelabel=T16/1	100	T16	0.00304516	T3_(13.5-22.5cm)
176	isolatecluster_2;84	T16341828;barcodelabel=T16/1	100	T16	0.00304516	T3_(13.5-22.5cm)
177	isolatecluster_2;84	T16507015;barcodelabel=T16/1	100	T16	0.00304516	T3_(13.5-22.5cm)
178	isolatecluster_3;16	T117758;barcodelabel=T1/1	100	T1	0.00375379	T1_(0-18cm)
179	isolatecluster_3;16	T232596;barcodelabel=T2/1	100	T2	0.00153371	T1_(0-18cm)
180	isolatecluster_3;16	T275355;barcodelabel=T2/1	100	T2	0.00153371	T1_(0-18cm)
181	isolatecluster_3;16	T2104855;barcodelabel=T2/1	100	T2	0.00153371	T1_(0-18cm)
182	isolatecluster_3;16	T2306052;barcodelabel=T2/1	100	T2	0.00153371	T1_(0-18cm)
183	isolatecluster_3;16	T2405809;barcodelabel=T2/1	100	T2	0.00153371	T1_(0-18cm)
184	isolatecluster_3;16	T2604034;barcodelabel=T2/1	100	T2	0.00153371	T1_(0-18cm)
185	isolatecluster_3;16	T32912;barcodelabel=T3/1	100	T3	0.244999	T1_(0-18cm)
186	isolatecluster_3;16	T42657;barcodelabel=T4/1	100	T4	0.0579183	T1_(0-18cm)
187	isolatecluster_3;16	T42828;barcodelabel=T4/1	100	T4	0.00146012	T1_(0-18cm)
188	isolatecluster_3;16	T43628;barcodelabel=T4/1	100	T4	0.0170348	T1_(0-18cm)
189	isolatecluster_3;16	T47357;barcodelabel=T4/1	100	T4	0.0408835	T1_(0-18cm)
190	isolatecluster_3;16	T411919;barcodelabel=T4/1	100	T4	0.0355297	T1_(0-18cm)
191	isolatecluster_3;16	T471514;barcodelabel=T4/1	100	T4	0.00194683	T1_(0-18cm)
192	isolatecluster_4;7	T1270;barcodelabel=T1/1	100	T1	0.183936	T1_(0-18cm)
193	isolatecluster_4;7	T12942;barcodelabel=T1/1	100	T1	0.0450455	T1_(0-18cm)
194	isolatecluster_4;7	T13221;barcodelabel=T1/1	100	T1	0.0121998	T1_(0-18cm)
195	isolatecluster_4;7	T18080;barcodelabel=T1/1	100	T1	0.00938447	T1_(0-18cm)
196	isolatecluster_4;7	T119945;barcodelabel=T1/1	100	T1	0.0516146	T1_(0-18cm)
197	isolatecluster_4;7	T121748;barcodelabel=T1/1	100	T1	0.00187689	T1_(0-18cm)
198	isolatecluster_4;7	T133070;barcodelabel=T1/1	100	T1	0.00187689	T1_(0-18cm)
199	isolatecluster_4;7	T4791;barcodelabel=T4/1	100	T4	0.0301759	T1_(0-18cm)
200	isolatecluster_4;7	T418180;barcodelabel=T4/1	100	T4	0.00146012	T1_(0-18cm)
201	isolatecluster_5;7	T43628;barcodelabel=T4/1	100	T4	0.0170348	T1_(0-18cm)
202	isolatecluster_5;7	T45471;barcodelabel=T4/1	100	T4	0.0739796	T1_(0-18cm)
203	isolatecluster_5;7	T47357;barcodelabel=T4/1	100	T4	0.0408835	T1_(0-18cm)
204	isolatecluster_5;7	T4230180;barcodelabel=T4/1	100	T4	0.000973416	T1_(0-18cm)
205	isolatecluster_5;7	T512289;barcodelabel=T5/1	100	T5	0.0530464	T2_(0-5cm)
206	isolatecluster_5;7	T525817;barcodelabel=T5/1	100	T5	0.00816099	T2_(0-5cm)
207	isolatecluster_5;7	T559701;barcodelabel=T5/1	100	T5	0.00204025	T2_(0-5cm)
208	isolatecluster_5;7	T576211;barcodelabel=T5/1	100	T5	0.00204025	T2_(0-5cm)
209	isolatecluster_5;7	T5114484;barcodelabel=T5/1	100	T5	0.00340041	T2_(0-5cm)
210	isolatecluster_5;7	T5125681;barcodelabel=T5/1	100	T5	0.00476058	T2_(0-5cm)
211	isolatecluster_5;7	T5256678;barcodelabel=T5/1	100	T5	0.00204025	T2_(0-5cm)
212	isolatecluster_5;7	T5317288;barcodelabel=T5/1	100	T5	0.00272033	T2_(0-5cm)
213	isolatecluster_5;7	T5373167;barcodelabel=T5/1	100	T5	0.00272033	T2_(0-5cm)
214	isolatecluster_5;7	T5388752;barcodelabel=T5/1	100	T5	0.00272033	T2_(0-5cm)
215	isolatecluster_5;7	T5427327;barcodelabel=T5/1	100	T5	0.00136016	T2_(0-5cm)
216	isolatecluster_5;7	T5433992;barcodelabel=T5/1	100	T5	0.00136016	T2_(0-5cm)
217	isolatecluster_5;7	T20675997;barcodelabel=T20/1	100	T20	0.00094892	T3_(13.5-22.5cm)
218	isolatecluster_5;7	T20906337;barcodelabel=T20/1	100	T20	0.00094892	T3_(13.5-22.5cm)
219	isolatecluster_5;7	T213610;barcodelabel=T21/1	100	T21	0.00697301	T3_(13.5-22.5cm)
220	isolatecluster_5;7	T214084;barcodelabel=T21/1	100	T21	0.0226623	T3_(13.5-22.5cm)
221	isolatecluster_6;6	T16271;barcodelabel=T1/1	100	T1	0.0703835	T1_(0-18cm)
222	isolatecluster_6;6	T117758;barcodelabel=T1/1	100	T1	0.00375379	T1_(0-18cm)
223	isolatecluster_6;6	T181892;barcodelabel=T1/1	100	T1	0.0131383	T1_(0-18cm)
224	isolatecluster_6;6	T1112512;barcodelabel=T1/1	100	T1	0.00187689	T1_(0-18cm)
225	isolatecluster_6;6	T1317486;barcodelabel=T1/1	100	T1	0.00187689	T1_(0-18cm)
226	isolatecluster_6;6	T1325075;barcodelabel=T1/1	100	T1	0.00187689	T1_(0-18cm)
227	isolatecluster_6;6	T232596;barcodelabel=T2/1	100	T2	0.00153371	T1_(0-18cm)
228	isolatecluster_6;6	T251247;barcodelabel=T2/1	100	T2	0.00230056	T1_(0-18cm)
229	isolatecluster_6;6	T275355;barcodelabel=T2/1	100	T2	0.00153371	T1_(0-18cm)
230	isolatecluster_6;6	T2104855;barcodelabel=T2/1	100	T2	0.00153371	T1_(0-18cm)
231	isolatecluster_6;6	T51732;barcodelabel=T5/1	100	T5	0.74469	T2_(0-5cm)
232	isolatecluster_6;6	T5307572;barcodelabel=T5/1	100	T5	0.00272033	T2_(0-5cm)
233	isolatecluster_6;6	T5313859;barcodelabel=T5/1	100	T5	0.00136016	T2_(0-5cm)
234	isolatecluster_7;4	T11433;barcodelabel=T1/1	100	T1	0.0694451	T1_(0-18cm)
235	isolatecluster_7;4	T12140;barcodelabel=T1/1	100	T1	0.0150152	T1_(0-18cm)
236	isolatecluster_7;4	T12649;barcodelabel=T1/1	100	T1	0.124813	T1_(0-18cm)
237	isolatecluster_7;4	T12842;barcodelabel=T1/1	100	T1	0.24775	T1_(0-18cm)
238	isolatecluster_8;4	T12337;barcodelabel=T1/1	100	T1	0.0253381	T1_(0-18cm)
239	isolatecluster_8;4	T17421;barcodelabel=T1/1	100	T1	0.0234612	T1_(0-18cm)
240	isolatecluster_9;4	T16271;barcodelabel=T1/1	100	T1	0.0703835	T1_(0-18cm)
241	isolatecluster_9;4	T181892;barcodelabel=T1/1	100	T1	0.0131383	T1_(0-18cm)
242	isolatecluster_9;4	T2259301;barcodelabel=T2/1	100	T2	0.00153371	T1_(0-18cm)
243	isolatecluster_9;4	T2565822;barcodelabel=T2/1	100	T2	0.00153371	T1_(0-18cm)
244	isolatecluster_9;4	T32912;barcodelabel=T3/1	100	T3	0.244999	T1_(0-18cm)
245	isolatecluster_9;4	T353817;barcodelabel=T3/1	100	T3	0.00415252	T1_(0-18cm)
246	isolatecluster_9;4	T360903;barcodelabel=T3/1	100	T3	0.00311439	T1_(0-18cm)
247	isolatecluster_9;4	T4408;barcodelabel=T4/1	100	T4	0.0296892	T1_(0-18cm)
248	isolatecluster_9;4	T4543;barcodelabel=T4/1	100	T4	0.341669	T1_(0-18cm)
249	isolatecluster_9;4	T41806;barcodelabel=T4/1	100	T4	0.00438037	T1_(0-18cm)
250	isolatecluster_9;4	T42657;barcodelabel=T4/1	100	T4	0.0579183	T1_(0-18cm)
251	isolatecluster_9;4	T5561696;barcodelabel=T5/1	100	T5	0.00136016	T2_(0-5cm)
252	isolatecluster_9;4	T5605026;barcodelabel=T5/1	100	T5	0.00136016	T2_(0-5cm)
253	isolatecluster_9;4	T5608034;barcodelabel=T5/1	100	T5	0.00136016	T2_(0-5cm)
254	isolatecluster_10;3	T12337;barcodelabel=T1/1	100	T1	0.0253381	T1_(0-18cm)
255	isolatecluster_11;3	T2134744;barcodelabel=T2/1	100	T2	0.00230056	T1_(0-18cm)
256	isolatecluster_11;3	T2201740;barcodelabel=T2/1	100	T2	0.00153371	T1_(0-18cm)
257	isolatecluster_11;3	T2249587;barcodelabel=T2/1	100	T2	0.00153371	T1_(0-18cm)
258	isolatecluster_11;3	T2452379;barcodelabel=T2/1	100	T2	0.00153371	T1_(0-18cm)
259	isolatecluster_12;2	T117758;barcodelabel=T1/1	100	T1	0.00375379	T1_(0-18cm)
260	isolatecluster_12;2	T1141545;barcodelabel=T1/1	100	T1	0.00187689	T1_(0-18cm)
261	isolatecluster_12;2	T217116;barcodelabel=T2/1	100	T2	0.00230056	T1_(0-18cm)
262	isolatecluster_12;2	T241063;barcodelabel=T2/1	100	T2	0.00153371	T1_(0-18cm)
263	isolatecluster_12;2	T251247;barcodelabel=T2/1	100	T2	0.00230056	T1_(0-18cm)
264	isolatecluster_12;2	T255007;barcodelabel=T2/1	100	T2	0.00153371	T1_(0-18cm)
265	isolatecluster_12;2	T286985;barcodelabel=T2/1	100	T2	0.00230056	T1_(0-18cm)
266	isolatecluster_12;2	T2174611;barcodelabel=T2/1	100	T2	0.00153371	T1_(0-18cm)
267	isolatecluster_13;2	T14888;barcodelabel=T1/1	100	T1	0.0412917	T1_(0-18cm)
268	isolatecluster_14;2	T117758;barcodelabel=T1/1	100	T1	0.00375379	T1_(0-18cm)
269	isolatecluster_14;2	T1141545;barcodelabel=T1/1	100	T1	0.00187689	T1_(0-18cm)
270	isolatecluster_14;2	T232596;barcodelabel=T2/1	100	T2	0.00153371	T1_(0-18cm)
271	isolatecluster_14;2	T275355;barcodelabel=T2/1	100	T2	0.00153371	T1_(0-18cm)
272	isolatecluster_14;2	T2104855;barcodelabel=T2/1	100	T2	0.00153371	T1_(0-18cm)
273	isolatecluster_14;2	T2217274;barcodelabel=T2/1	100	T2	0.00153371	T1_(0-18cm)
274	isolatecluster_14;2	T2249587;barcodelabel=T2/1	100	T2	0.00153371	T1_(0-18cm)
275	isolatecluster_14;2	T2306052;barcodelabel=T2/1	100	T2	0.00153371	T1_(0-18cm)
276	isolatecluster_14;2	T2329409;barcodelabel=T2/1	100	T2	0.00153371	T1_(0-18cm)
277	isolatecluster_14;2	T2405809;barcodelabel=T2/1	100	T2	0.00153371	T1_(0-18cm)
278	isolatecluster_14;2	T2604034;barcodelabel=T2/1	100	T2	0.00153371	T1_(0-18cm)
279	isolatecluster_14;2	T32912;barcodelabel=T3/1	100	T3	0.244999	T1_(0-18cm)
280	isolatecluster_14;2	T33904;barcodelabel=T3/1	100	T3	0.32182	T1_(0-18cm)
281	isolatecluster_16;1	T117758;barcodelabel=T1/1	100	T1	0.00375379	T1_(0-18cm)
282	isolatecluster_16;1	T232596;barcodelabel=T2/1	100	T2	0.00153371	T1_(0-18cm)
283	isolatecluster_16;1	T251247;barcodelabel=T2/1	100	T2	0.00230056	T1_(0-18cm)
284	isolatecluster_16;1	T275355;barcodelabel=T2/1	100	T2	0.00153371	T1_(0-18cm)
285	isolatecluster_16;1	T2104855;barcodelabel=T2/1	100	T2	0.00153371	T1_(0-18cm)
286	isolatecluster_16;1	T2249587;barcodelabel=T2/1	100	T2	0.00153371	T1_(0-18cm)
287	isolatecluster_16;1	T2306052;barcodelabel=T2/1	100	T2	0.00153371	T1_(0-18cm)
288	isolatecluster_16;1	T2405809;barcodelabel=T2/1	100	T2	0.00153371	T1_(0-18cm)
289	isolatecluster_16;1	T2452379;barcodelabel=T2/1	100	T2	0.00153371	T1_(0-18cm)
290	isolatecluster_16;1	T2565822;barcodelabel=T2/1	100	T2	0.00153371	T1_(0-18cm)
291	isolatecluster_16;1	T32912;barcodelabel=T3/1	100	T3	0.244999	T1_(0-18cm)
292	isolatecluster_16;1	T351577;barcodelabel=T3/1	100	T3	0.00415252	T1_(0-18cm)
293	isolatecluster_16;1	T353817;barcodelabel=T3/1	100	T3	0.00415252	T1_(0-18cm)
294	isolatecluster_17;1	T12386;barcodelabel=T1/1	100	T1	0.0206458	T1_(0-18cm)
295	isolatecluster_18;1	T11433;barcodelabel=T1/1	100	T1	0.0694451	T1_(0-18cm)
296	isolatecluster_19;1	T16271;barcodelabel=T1/1	100	T1	0.0703835	T1_(0-18cm)
297	isolatecluster_19;1	T181892;barcodelabel=T1/1	100	T1	0.0131383	T1_(0-18cm)
298	isolatecluster_19;1	T235201;barcodelabel=T2/1	100	T2	0.00153371	T1_(0-18cm)
299	isolatecluster_19;1	T2112176;barcodelabel=T2/1	100	T2	0.00153371	T1_(0-18cm)
300	isolatecluster_19;1	T2137874;barcodelabel=T2/1	100	T2	0.00153371	T1_(0-18cm)
301	isolatecluster_19;1	T2152353;barcodelabel=T2/1	100	T2	0.00153371	T1_(0-18cm)
302	isolatecluster_19;1	T2259301;barcodelabel=T2/1	100	T2	0.00153371	T1_(0-18cm)
303	isolatecluster_19;1	T5664486;barcodelabel=T5/1	100	T5	0.00136016	T2_(0-5cm)
304	isolatecluster_21;1	T16271;barcodelabel=T1/1	100	T1	0.0703835	T1_(0-18cm)
305	isolatecluster_29;1	T1167;barcodelabel=T1/1	100	T1	0.0619375	T1_(0-18cm)
306	isolatecluster_29;1	T1259;barcodelabel=T1/1	100	T1	0.488931	T1_(0-18cm)
307	isolatecluster_32;1	T194165;barcodelabel=T1/1	100	T1	0.00187689	T1_(0-18cm)
308	isolatecluster_32;1	T32912;barcodelabel=T3/1	100	T3	0.244999	T1_(0-18cm)
309	isolatecluster_32;1	T42657;barcodelabel=T4/1	100	T4	0.0579183	T1_(0-18cm)
310	isolatecluster_32;1	T47357;barcodelabel=T4/1	100	T4	0.0408835	T1_(0-18cm)
311	isolatecluster_33;1	T1167;barcodelabel=T1/1	100	T1	0.0619375	T1_(0-18cm)
312	isolatecluster_35;1	T16271;barcodelabel=T1/1	100	T1	0.0703835	T1_(0-18cm)
313	isolatecluster_35;1	T181892;barcodelabel=T1/1	100	T1	0.0131383	T1_(0-18cm)
314	isolatecluster_35;1	T235201;barcodelabel=T2/1	100	T2	0.00153371	T1_(0-18cm)
315	isolatecluster_35;1	T385239;barcodelabel=T3/1	100	T3	0.00207626	T1_(0-18cm)
316	isolatecluster_36;1	T1270;barcodelabel=T1/1	100	T1	0.183936	T1_(0-18cm)

## Sheet: Caption
The relative abundance of isolate clusters and the OTUs with identical sequences. To link the isolates to the OTUs, local alignments were used to quantify the similarity based on the aligned homologous regions with 100% identity
